# Supplementary material for: The Effect of Elderly Patients’ Health Information Literacy, Ageism, and Communication Skills on Clinical Nurses’ Burnout: A Cross-Sectional Study
Source: Nurs Rep. 2026 Jan 29;16(2):45. doi: 10.3390/nursrep16020045 (PMC12943585; doi:10.3390/nursrep16020045)
Supplement: Supplementary file 1 [file nursrep-16-00045-s001.zip]

Archive with 2 entries (2 files):
- The original questionnaire (English version).pdf
- Dataset of questionnaire.xlsx
