# Supplementary material for: The Effect of Elderly Patients’ Health Information Literacy, Ageism, and Communication Skills on Clinical Nurses’ Burnout: A Cross-Sectional Study
Source: Nurs Rep. 2026 Jan 29;16(2):45. doi: 10.3390/nursrep16020045 (PMC12943585; doi:10.3390/nursrep16020045)
Supplement: Supplementary file 1 [file nursrep-16-00045-s001.zip › Dataset of questionnaire.xlsx]

## Sheet: Sheet1
No	C1	C2	C3	C4	C5	C6	C7	C8	C9	C10	C11	C12	C13	C14	C15	A1	A2	A3	A4	A5	A6	A7	A8	A9	A10	A11	A12	A13	A14	A15	A16	A17	A18	B1	B2	B3	B4	B5	B6	B7	B8	B9	B10	B11	B12	B13	B14	B15	B16
1	4	4	4	4	5	4	2	4	4	4	5	3	3	5	4	1	2	2	3	2	3	1	1	3	1	4	4	3	2	2	3	4	2	4	4	3	6	1	1	6	1	7	1	4	3	1	4	1	2
2	3	3	3	3	4	3	3	3	3	4	5	3	4	4	3	3	3	3	2	3	3	2	2	3	1	4	3	2	1	2	3	3	2	6	6	7	6	4	5	6	5	3	6	6	4	4	3	3	6
3	4	4	4	3	4	4	4	4	4	4	4	4	4	4	4	2	2	2	3	2	3	2	2	2	2	3	3	2	2	2	3	2	2	4	4	4	1	1	1	5	4	5	1	1	4	2	4	2	2
4	3	4	3	4	4	4	4	4	3	4	4	3	4	4	4	2	2	3	3	2	3	2	2	3	1	3	3	3	1	2	2	2	2	6	6	6	7	4	4	6	5	7	3	2	4	5	4	4	4
5	4	4	4	3	4	2	5	5	5	3	4	3	4	4	4	3	3	1	2	2	2	1	1	2	1	4	3	2	1	1	1	1	1	6	7	6	6	4	6	5	6	4	6	5	4	4	4	4	4
6	4	4	3	3	4	4	4	4	4	4	4	3	4	4	4	2	1	2	2	2	3	2	1	3	2	4	3	3	2	2	2	2	2	5	6	6	7	1	3	6	4	4	5	5	4	1	6	1	5
7	4	4	3	3	4	4	3	3	4	3	4	3	3	4	3	3	3	2	2	1	3	2	1	4	1	4	4	2	2	1	2	2	1	6	7	6	6	6	4	6	7	4	4	6	4	4	5	3	5
8	2	4	2	2	4	3	2	2	4	3	4	3	4	4	4	2	2	2	2	2	3	2	1	3	2	2	4	3	3	3	3	3	3	7	7	7	7	7	6	6	3	3	6	3	2	6	2	4	5
9	4	4	4	4	4	4	4	3	4	4	4	4	4	4	4	3	3	2	2	2	2	2	2	2	2	4	3	2	2	2	3	3	2	6	4	6	6	1	1	7	2	4	4	1	4	1	1	1	1
10	4	4	3	4	4	4	3	3	4	4	4	4	4	4	4	2	2	2	2	2	3	2	2	3	2	3	3	3	1	2	2	2	2	3	3	2	3	2	2	3	2	3	2	2	3	2	2	1	2
11	3	4	4	4	4	4	4	3	3	3	4	4	4	4	3	3	3	3	2	3	2	3	3	3	1	3	1	3	2	3	3	2	3	5	4	7	5	5	4	4	4	4	4	7	1	3	2	4	4
12	3	4	3	3	4	3	3	4	3	3	3	2	4	4	4	2	2	2	2	1	3	2	2	2	2	4	3	3	2	2	3	3	2	6	7	6	6	3	6	4	7	4	4	4	3	5	5	3	5
13	5	5	2	3	4	4	4	5	4	3	4	3	4	4	4	2	2	2	2	2	2	2	2	3	2	3	3	3	3	3	3	3	3	5	6	6	6	3	4	6	6	6	3	3	4	4	4	1	3
14	5	4	3	4	4	4	3	3	4	4	4	4	4	4	4	2	2	2	2	2	2	2	2	4	2	4	3	3	3	3	3	3	2	3	4	3	7	1	3	7	3	4	3	3	4	3	4	4	3
15	3	3	3	4	4	3	2	2	3	1	4	1	3	4	4	3	3	3	3	2	3	2	2	3	1	4	3	2	2	2	3	3	2	6	6	6	7	1	6	4	6	6	1	1	1	6	3	1	4
16	4	4	5	5	5	5	4	4	4	3	3	3	4	4	4	1	2	2	2	1	3	1	1	4	1	4	4	2	2	2	1	1	2	4	7	5	7	1	1	7	4	7	1	1	7	1	6	1	1
17	4	4	2	3	4	2	2	2	3	4	5	3	2	4	3	2	1	2	3	2	3	2	2	3	1	4	3	3	2	3	2	2	3	6	6	6	6	5	5	6	5	6	4	2	3	4	5	2	2
18	3	4	3	3	4	4	2	3	3	3	4	3	5	5	4	2	2	2	3	2	4	2	1	1	1	4	4	3	1	1	2	2	1	6	6	7	7	1	1	6	7	4	6	6	2	5	7	1	5
19	4	4	3	4	5	4	4	4	4	4	5	4	4	4	4	2	2	2	2	2	2	2	2	2	1	3	3	3	3	3	3	2	1	7	6	6	7	2	5	6	6	7	3	5	6	4	6	3	6
20	4	4	4	4	5	4	4	4	4	4	5	4	4	4	5	2	2	2	3	2	3	2	2	3	2	4	4	3	3	2	3	2	2	4	4	6	6	1	3	6	3	6	3	2	5	5	5	1	4
21	3	3	3	3	3	3	3	3	3	3	3	3	3	3	3	2	2	2	3	2	3	2	2	2	2	3	3	2	2	2	2	2	2	5	6	5	5	1	3	5	6	4	4	1	4	1	4	4	4
22	4	4	4	4	4	4	4	3	3	3	4	3	4	4	4	2	3	2	2	2	3	3	2	3	2	3	3	3	2	2	3	2	3	4	4	5	5	2	3	4	3	5	3	4	3	3	3	4	3
23	4	3	3	4	4	2	4	4	5	4	4	4	3	5	5	1	1	1	2	1	2	1	1	1	1	4	4	1	3	2	3	3	1	4	7	7	4	1	3	4	7	7	1	3	4	1	4	1	4
24	3	4	4	3	4	2	4	4	4	4	4	4	4	4	4	3	3	2	3	2	3	2	2	2	2	1	2	3	2	2	2	2	2	4	5	4	6	3	4	6	3	6	3	4	3	2	4	4	4
25	4	4	3	3	4	3	5	4	5	3	3	3	3	4	5	2	2	2	2	2	3	3	2	3	1	4	3	3	2	2	3	2	1	6	6	6	6	4	4	6	6	6	4	1	1	6	7	1	6
26	3	3	3	3	4	2	3	3	3	3	3	3	3	3	3	2	2	2	2	2	2	2	2	2	2	3	3	2	2	2	2	3	3	7	7	2	2	1	2	3	7	2	2	4	2	4	6	6	2
27	4	4	3	4	4	4	4	4	4	3	5	4	3	4	4	1	1	2	3	1	3	1	1	3	1	4	3	1	1	2	1	2	1	4	5	4	7	4	3	6	4	6	2	1	6	2	2	1	1
28	4	4	4	4	4	3	3	3	3	3	4	3	3	3	3	3	3	3	2	2	2	2	2	3	2	3	3	3	3	3	3	3	2	5	5	5	4	4	4	3	5	4	5	5	4	3	4	5	4
29	4	4	4	4	4	3	3	4	4	3	5	3	3	4	4	1	1	1	4	1	4	1	1	3	1	3	4	1	2	2	3	3	1	5	5	5	6	3	4	5	4	5	3	3	3	1	5	1	1
30	4	4	4	2	4	2	4	5	2	4	5	4	2	4	4	3	3	3	2	3	2	4	2	4	1	4	3	3	2	3	4	4	1	7	7	7	6	4	7	4	7	6	7	7	1	2	3	2	7
31	4	4	4	3	4	3	3	4	4	3	4	3	4	4	4	2	2	3	2	2	2	2	2	3	2	3	3	3	2	2	3	3	2	6	5	4	6	4	4	6	3	4	4	2	3	2	3	4	2
32	4	4	5	4	5	4	4	3	4	4	5	3	4	5	4	2	1	2	2	1	3	1	1	2	1	4	3	x	2	2	3	3	1	5	7	4	7	3	2	6	6	6	6	6	3	2	5	3	4
33	4	4	4	4	5	4	4	4	4	4	4	3	5	4	4	3	2	3	2	2	3	2	2	2	1	4	3	3	2	3	3	1	2	4	5	5	6	4	3	6	5	5	2	1	5	1	7	4	4
34	4	4	2	2	4	2	3	4	4	3	4	2	4	4	3	3	3	2	2	2	3	2	2	2	2	3	3	3	3	2	2	2	2	6	6	6	6	4	3	2	6	3	6	5	3	5	2	3	4
35	3	4	4	4	4	4	3	5	4	4	5	3	4	4	4	1	1	1	4	1	3	1	1	2	1	4	4	2	1	1	1	3	2	6	6	6	6	6	6	6	6	6	6	1	4	1	6	6	2
36	2	4	2	2	3	4	4	3	4	4	4	3	4	4	4	2	2	2	3	2	3	2	2	2	2	3	3	2	2	2	3	2	2	6	7	6	6	3	4	6	5	6	4	4	4	3	6	2	3
37	4	4	4	4	4	3	4	4	5	4	3	2	4	4	4	2	3	3	3	1	2	1	1	4	1	2	3	3	1	1	2	2	2	4	4	3	6	3	1	5	3	6	4	3	5	1	2	1	1
38	3	4	3	3	4	3	3	4	4	3	4	4	4	4	4	2	2	2	3	2	3	1	2	2	1	3	3	2	2	2	2	2	2	6	6	6	4	3	4	x	4	3	4	4	4	3	4	1	4
39	4	4	4	4	4	4	4	4	4	3	4	3	4	4	4	3	3	3	2	2	2	2	2	3	1	4	3	3	1	3	3	2	2	1	3	3	5	1	1	6	2	6	3	1	6	1	5	3	3
40	4	5	4	4	5	4	5	5	5	5	5	3	4	5	5	2	1	2	3	1	3	1	1	3	1	4	4	1	1	1	2	2	1	7	7	7	5	4	5	5	6	4	6	7	2	4	6	5	5
41	2	4	4	4	4	4	4	3	2	4	4	4	4	4	4	2	3	2	2	2	2	2	2	3	1	4	4	2	2	2	2	2	2	6	6	6	6	1	7	4	6	6	5	5	4	3	4	1	3
42	4	3	3	4	3	3	4	3	3	3	4	2	4	4	3	2	2	2	3	1	4	1	2	2	1	4	4	3	2	2	2	2	2	5	6	6	5	4	3	5	6	5	4	4	5	4	5	4	4
43	2	3	2	2	4	3	4	3	2	2	3	2	3	4	4	2	2	2	3	2	3	1	1	2	2	3	3	x	2	2	2	2	2	6	6	7	6	4	5	4	6	5	4	4	4	5	5	4	5
44	3	5	3	3	4	3	5	5	5	3	5	3	5	5	5	2	3	4	2	2	2	1	2	3	2	3	3	3	2	1	3	3	2	7	7	7	7	1	7	7	7	7	4	1	1	2	4	4	7
45	5	5	5	4	5	5	4	5	5	5	5	4	3	4	5	3	2	2	2	3	2	1	2	3	1	4	4	4	4	4	4	4	4	5	5	3	7	1	1	1	1	7	1	1	5	1	1	1	1
46	3	4	4	3	3	3	3	4	4	3	3	3	4	4	4	2	2	2	3	2	3	2	2	2	2	4	3	2	1	2	3	3	2	4	4	3	2	2	2	6	4	6	4	3	6	2	3	1	3
47	3	4	3	4	4	4	4	3	4	4	5	3	4	4	4	2	3	3	2	2	2	3	2	4	1	3	3	3	2	3	2	3	3	6	7	6	6	2	6	6	6	6	4	5	4	4	3	3	4
48	4	4	3	3	4	3	3	4	4	3	4	3	4	4	4	3	2	3	2	2	2	2	2	3	2	3	3	3	3	2	3	3	2	5	6	6	6	6	1	4	4	2	6	6	1	2	6	6	7
49	5	5	4	5	4	3	3	4	4	4	4	3	3	5	5	2	1	2	3	2	3	2	1	4	1	3	4	2	1	2	2	2	2	7	7	7	6	1	5	7	6	6	1	1	4	5	7	1	1
50	4	4	4	4	5	4	5	5	5	5	4	3	4	5	5	3	2	3	3	1	4	3	2	4	1	3	3	3	3	3	3	3	2	4	7	7	6	1	1	6	6	6	6	4	2	5	2	1	1
51	4	5	5	4	5	4	5	5	4	4	5	3	4	5	4	3	3	4	2	2	3	2	2	3	1	4	3	2	2	1	2	3	1	1	1	1	6	1	1	6	1	7	1	4	6	1	3	1	3
52	3	3	3	3	3	3	3	3	3	4	4	3	3	3	4	2	2	2	3	2	2	2	2	3	2	3	3	3	2	3	3	3	2	5	5	6	6	6	5	5	5	5	1	5	1	1	2	3	1
53	2	4	4	3	3	2	3	4	3	2	3	2	2	3	2	2	2	2	3	2	2	2	1	2	2	4	3	2	2	2	3	2	2	5	5	4	3	1	3	6	3	4	1	1	6	4	3	2	1
54	3	5	2	2	5	5	4	3	3	4	4	3	5	5	5	4	4	4	2	2	1	2	3	2	1	3	3	3	2	2	2	3	2	7	7	7	6	2	6	6	7	7	5	5	4	2	7	4	5
55	4	4	3	4	5	5	4	4	5	5	5	5	5	5	5	3	3	2	2	2	3	1	1	4	1	4	4	3	2	2	3	2	1	6	7	7	7	1	6	7	6	7	1	7	7	2	5	1	4
56	4	4	4	4	4	4	4	4	4	4	4	3	3	4	4	2	2	2	3	2	2	3	2	4	2	3	3	2	2	2	2	2	2	6	7	5	5	2	4	6	6	4	2	4	4	2	5	1	4
57	5	5	5	4	3	4	4	3	4	4	4	4	4	5	5	3	2	2	2	3	2	2	3	2	1	1	4	3	3	3	3	3	3	5	6	6	6	2	4	5	4	5	4	4	4	5	3	6	5
58	5	4	4	4	4	3	4	3	3	3	4	4	4	4	4	3	3	3	2	2	3	2	2	2	2	3	2	2	2	2	1	2	1	4	4	5	6	1	4	6	4	5	5	4	5	3	3	1	3
59	5	4	3	4	5	2	3	4	4	4	5	4	4	4	4	3	3	3	2	2	2	3	2	3	2	4	4	4	3	2	3	2	2	6	6	7	7	1	6	6	6	6	6	4	6	4	4	2	7
60	4	4	3	3	4	3	3	3	4	5	4	4	4	4	4	2	3	1	2	1	2	1	1	3	1	4	4	3	1	1	2	3	2	4	6	7	6	1	4	7	6	7	1	4	4	3	4	1	4
61	3	4	3	4	4	3	3	4	4	3	4	3	4	4	4	3	3	3	2	2	2	3	3	3	1	4	3	3	2	3	3	3	3	4	4	4	6	4	4	3	4	5	5	5	3	1	3	3	4
62	4	4	4	4	4	4	4	5	5	4	5	4	4	5	4	2	1	1	3	1	3	1	1	3	1	4	4	3	1	1	1	1	1	5	5	3	7	5	3	7	3	7	1	3	6	1	2	1	2
63	2	4	2	2	4	3	4	3	2	4	4	2	4	4	4	2	2	2	3	2	3	2	3	3	2	3	3	3	3	2	3	3	2	5	5	7	7	1	5	5	4	4	4	4	1	4	5	1	5
64	4	4	3	5	5	5	4	2	3	4	5	4	5	5	4	3	2	3	1	1	3	3	1	4	1	4	4	2	1	2	1	1	1	6	7	7	7	2	6	7	6	6	3	1	6	4	6	1	7
65	4	4	4	3	4	3	2	4	4	3	3	3	3	4	3	2	2	2	2	2	3	2	2	3	2	3	3	3	3	2	2	3	2	3	4	3	4	2	3	4	2	5	3	3	4	3	2	2	3
66	4	5	5	2	5	4	4	5	4	4	4	4	5	5	4	2	2	2	3	2	3	2	2	2	1	4	4	3	2	2	2	2	2	4	7	7	7	3	1	7	6	6	4	7	4	1	3	1	1
67	3	4	3	3	4	3	3	4	3	3	4	3	4	3	3	2	2	3	3	2	3	2	2	3	2	3	2	3	2	3	2	2	2	4	4	4	6	3	1	5	3	4	1	3	4	1	3	1	2
68	3	4	3	3	4	3	3	3	4	4	4	4	4	4	4	2	2	2	2	2	1	2	2	2	2	4	3	2	2	2	3	3	2	6	6	6	7	1	7	6	7	5	4	6	4	3	4	4	6
69	4	4	4	4	4	3	4	3	4	4	3	4	4	3	4	3	3	2	2	1	2	2	1	2	1	4	4	2	1	2	2	2	2	6	6	6	6	5	6	4	6	4	6	6	3	5	6	4	6
70	4	4	4	4	5	2	4	3	3	4	4	3	3	4	4	2	2	3	3	2	3	2	2	3	2	3	3	2	2	2	3	2	2	5	6	6	5	2	6	6	7	5	1	4	2	3	2	1	5
71	3	4	2	3	3	2	2	2	2	3	4	2	4	4	4	3	3	2	2	2	2	2	2	4	1	4	3	3	2	3	2	2	2	7	7	7	4	1	6	5	7	5	4	5	2	1	1	1	5
72	4	4	4	4	4	4	4	4	4	4	4	4	4	4	4	3	3	3	2	2	2	3	3	3	2	3	3	3	3	3	3	3	3	5	5	6	5	6	5	5	5	5	5	5	5	5	5	5	5
73	4	4	4	3	4	3	4	5	4	3	5	3	4	4	4	2	1	2	2	2	3	2	2	3	1	4	3	2	3	1	1	3	1	6	6	6	5	3	5	5	6	7	4	5	3	4	3	3	4
74	3	3	3	3	4	4	3	3	4	4	4	4	4	4	4	2	2	2	3	1	3	2	2	2	1	4	4	2	2	2	3	3	2	6	7	6	6	4	4	7	7	4	5	6	3	3	6	1	4
75	5	5	4	4	5	5	5	4	4	4	4	4	4	4	4	1	1	1	3	1	3	2	1	2	1	4	3	2	2	3	2	2	2	4	4	4	5	1	1	7	5	4	1	3	3	1	4	1	1
76	3	4	4	3	4	3	3	3	3	3	4	3	3	4	3	3	2	2	2	2	2	3	2	3	2	3	3	3	3	2	3	3	3	4	5	5	6	1	4	6	5	5	4	5	5	4	4	4	5
77	2	2	2	2	3	2	2	2	3	2	4	3	3	2	3	3	3	3	1	3	1	3	3	4	1	3	1	4	3	4	4	2	4	7	7	7	4	7	4	4	6	4	7	7	1	2	7	7	3
78	4	4	4	4	4	4	4	5	5	4	5	3	5	5	5	4	4	4	3	2	4	3	2	4	1	3	4	4	3	3	3	3	1	6	6	7	6	4	5	6	7	7	6	6	5	6	7	5	4
79	4	4	4	4	4	4	4	4	4	4	4	4	4	4	4	2	2	2	3	2	3	2	2	2	2	3	3	2	2	2	2	2	2	1	1	1	4	1	1	4	1	4	1	1	4	1	1	1	1
80	4	4	4	4	4	4	4	4	4	4	4	4	4	4	4	2	2	2	2	2	2	2	2	3	1	4	4	2	1	1	2	3	2	6	6	7	6	1	6	7	6	6	5	3	4	4	6	1	4
81	4	4	4	4	4	4	4	4	4	4	4	4	4	4	4	2	2	2	3	1	3	2	2	1	1	3	3	3	1	3	1	3	2	6	6	6	6	2	6	6	6	6	6	5	5	2	3	3	3
82	4	4	5	3	4	3	4	4	4	3	4	3	4	4	4	2	1	1	2	1	3	2	1	2	1	4	3	1	2	2	3	3	1	3	6	6	5	2	1	4	5	5	6	5	6	2	3	3	3
83	2	3	3	3	3	2	3	3	3	3	3	3	3	3	3	3	1	2	2	2	3	3	3	3	1	3	3	2	2	1	2	2	2	3	4	3	5	5	4	5	3	2	4	6	4	3	5	4	4
84	3	4	2	4	4	2	4	4	4	4	4	4	4	4	4	3	3	3	2	2	2	3	3	4	2	3	3	3	3	3	3	3	2	5	5	5	5	5	6	5	4	4	5	4	4	4	4	4	4
85	3	3	3	3	3	3	2	3	4	3	4	2	3	3	3	3	2	2	2	2	3	2	2	3	2	3	3	2	2	2	2	2	2	6	5	6	5	3	3	4	4	5	4	4	4	4	4	3	4
86	3	4	4	3	5	4	3	3	3	3	3	3	4	4	4	2	2	2	3	2	3	2	1	3	1	3	3	2	2	2	2	2	2	6	7	6	7	3	5	6	3	5	4	3	4	3	3	5	4
87	4	4	3	3	4	4	4	4	4	4	4	4	4	4	4	3	3	2	3	2	3	2	1	2	2	4	4	3	2	4	4	3	3	7	7	7	7	4	6	7	6	7	6	4	4	4	6	1	4
88	4	4	4	4	5	5	5	4	5	5	5	4	5	5	5	2	3	1	3	1	3	2	1	3	2	4	3	2	1	2	3	2	2	6	7	7	6	2	6	6	7	6	7	7	4	5	5	3	6
89	4	4	4	3	4	4	4	4	4	3	4	3	4	4	4	2	2	2	2	2	3	2	2	3	2	3	3	2	2	2	3	3	2	7	7	7	5	4	6	4	7	4	6	7	6	5	6	5	6
90	3	4	3	3	4	4	3	2	3	3	4	2	4	3	3	3	3	3	2	3	2	3	3	4	2	3	3	3	3	2	3	3	2	6	7	6	6	5	5	5	6	4	4	5	4	5	5	3	5
91	4	4	3	3	5	4	4	5	4	4	5	4	4	4	4	2	2	2	2	2	3	2	2	3	2	4	4	3	2	3	3	3	2	6	6	7	7	5	5	6	6	6	6	5	4	4	4	3	6
92	3	4	3	3	4	2	3	3	3	4	4	3	4	4	4	3	4	3	2	3	3	2	3	3	2	4	4	3	3	3	4	3	3	6	7	7	7	6	6	6	4	6	6	6	4	3	4	1	4
93	4	3	3	4	4	4	3	3	3	4	4	4	4	4	4	3	3	2	2	2	2	2	2	4	1	4	4	3	3	3	2	2	2	6	6	6	6	1	6	6	6	6	6	6	4	4	5	3	6
94	4	4	3	3	4	4	4	4	4	4	4	4	4	4	3	1	1	1	3	1	3	1	1	1	1	3	3	1	1	1	1	1	1	2	4	1	7	1	1	7	1	7	1	1	7	1	1	1	1
95	4	3	3	4	4	4	4	4	3	3	4	3	4	5	4	2	2	2	3	2	2	3	2	4	2	3	3	3	2	2	2	2	3	6	5	6	7	6	3	7	4	4	6	6	4	1	4	4	4
96	4	4	3	2	4	3	2	3	3	3	4	2	3	4	3	3	3	3	3	3	2	3	2	4	2	3	3	3	2	3	2	2	2	6	7	7	7	4	2	6	6	6	6	6	3	5	4	1	4
97	4	4	4	4	4	4	4	4	4	4	4	4	4	4	42	2	2	3	2	3	2	2	2	2	3	3	2	2	2	2	2	2	2	6	6	6	1	1	1	6	5	4	4	4	3	3	3	1	1
98	4	4	4	4	5	5	4	4	5	4	5	5	5	5	4	2	2	1	3	2	3	2	1	1	1	4	4	2	2	3	3	2	2	6	6	7	7	5	1	6	4	7	3	1	5	1	2	4	4
99	5	5	3	3	5	4	4	3	4	4	5	5	5	5	5	3	3	3	3	2	2	1	1	3	1	4	3	2	1	2	1	2	1	6	6	7	7	1	1	7	3	6	1	1	4	1	1	4	4
100	2	5	2	4	4	4	3	4	4	2	4	2	5	5	4	3	3	3	2	2	2	2	1	4	1	4	3	3	2	2	2	2	2	6	7	7	6	4	4	7	5	6	7	6	1	3	5	1	4
101	3	3	2	2	3	2	2	2	3	3	3	3	3	3	3	3	2	3	2	2	3	2	2	x	2	3	3	2	3	2	2	2	2	3	4	5	5	1	4	5	4	2	3	2	3	3	1	1	4
102	5	5	4	4	4	4	5	4	5	4	4	4	4	4	4	3	3	3	3	3	3	2	2	4	1	4	3	2	1	1	3	3	1	6	6	6	6	1	4	6	5	5	2	2	2	2	2	3	2
103	4	4	4	4	4	4	4	4	4	4	4	5	4	3	4	2	2	2	3	2	3	3	2	3	2	3	3	2	2	2	3	2	2	5	5	4	7	4	4	6	4	4	6	7	4	3	3	2	4
104	4	4	2	3	4	2	4	3	3	3	4	2	3	3	3	2	2	3	2	3	3	2	2	3	1	4	4	2	2	2	2	2	2	6	6	6	5	2	4	6	5	3	5	6	1	3	2	2	6
105	4	4	4	4	4	4	4	4	4	4	4	4	4	4	4	2	2	2	3	2	3	2	2	3	2	3	3	2	3	3	3	3	2	6	6	6	5	4	5	5	5	5	5	4	2	3	6	4	7
106	3	3	3	3	3	3	3	3	3	3	3	3	3	3	3	2	2	2	3	2	3	2	2	4	1	4	4	2	2	2	2	3	1	5	5	7	7	5	4	7	4	4	1	1	2	4	5	4	5
107	3	4	2	3	4	4	3	4	4	4	4	3	3	4	3	3	3	3	2	3	2	2	2	3	2	3	3	3	2	3	2	2	3	6	6	6	5	3	4	4	6	4	4	4	3	4	3	3	4
108	5	5	5	5	5	5	5	4	4	4	4	3	4	4	4	2	2	2	2	2	2	1	1	3	1	4	4	3	3	1	2	2	1	6	6	6	6	5	4	6	6	5	2	3	5	4	5	1	7
109	4	4	3	4	4	4	4	3	4	4	4	4	4	4	4	2	3	3	3	2	3	2	2	2	2	3	4	3	2	2	2	2	2	5	5	4	7	1	4	7	5	6	7	4	5	3	7	1	5
110	4	3	4	4	4	3	3	3	3	3	4	3	3	3	3	2	3	2	2	2	3	2	1	3	1	4	3	2	2	2	2	2	2	3	4	3	7	1	3	6	3	6	1	1	5	2	5	1	3
111	4	4	3	4	4	4	4	2	3	4	4	4	4	4	4	3	3	3	2	2	3	2	3	3	2	3	3	3	3	4	3	3	2	7	7	5	6	5	6	6	7	4	6	6	4	5	6	6	5
112	4	4	4	4	4	4	4	4	3	4	4	4	4	4	4	2	2	3	2	2	3	2	2	3	2	3	3	3	2	2	3	3	3	5	4	6	6	1	3	6	4	6	3	3	3	4	3	3	2
113	4	4	2	4	4	2	2	4	4	4	4	4	4	4	4	3	3	2	2	2	2	3	3	3	1	4	2	3	3	2	2	2	2	7	7	2	7	1	6	7	7	7	7	7	3	3	6	1	7
114	4	4	3	3	4	4	3	4	3	3	4	3	4	4	4	2	2	2	3	2	2	2	1	3	1	4	4	2	2	2	2	3	2	6	6	7	6	4	4	6	6	4	1	5	3	3	5	1	4
115	5	5	4	4	5	4	5	4	4	4	5	4	5	4	5	2	2	3	2	2	2	3	2	2	1	4	4	2	3	2	3	2	2	4	6	6	6	5	6	6	6	5	5	4	3	6	4	3	6
116	4	4	3	2	4	2	4	4	4	3	4	3	3	4	4	3	3	2	2	2	2	2	1	2	1	3	3	3	2	2	2	2	1	5	4	7	6	4	5	6	4	5	5	5	2	3	4	1	3
117	4	4	4	4	5	3	3	4	4	4	4	3	3	2	4	2	2	2	2	2	2	1	1	2	1	4	3	2	2	2	3	3	2	1	1	1	6	1	1	7	1	7	1	1	7	1	1	1	1
118	2	5	2	4	5	2	5	5	5	4	5	3	4	5	5	2	2	2	2	2	3	2	1	3	1	3	3	2	2	2	2	3	1	4	3	5	6	2	3	4	2	6	4	5	4	3	3	1	4
119	3	4	3	4	4	4	3	3	4	3	4	3	4	4	4	3	3	2	2	3	2	3	1	3	1	3	2	2	2	1	2	3	2	6	6	6	5	4	4	5	6	4	5	5	3	4	4	3	4
120	3	2	2	3	3	2	3	4	4	2	3	2	3	3	3	2	2	2	2	2	2	2	2	2	2	3	3	2	2	2	3	3	2	7	7	7	5	5	6	5	5	3	4	5	3	3	4	4	3
121	5	5	5	3	4	3	3	4	4	4	5	3	3	5	5	2	2	2	3	1	3	2	1	3	1	4	4	3	1	3	3	2	2	4	4	6	6	6	4	4	3	3	4	4	3	1	1	3	4
122	4	3	4	4	4	4	3	3	4	3	4	3	3	4	3	3	2	3	3	2	2	2	3	3	1	4	3	2	2	3	3	2	2	6	6	6	5	4	6	6	6	6	5	5	4	3	6	2	6
123	3	4	2	3	4	3	4	4	4	4	3	3	4	4	3	3	3	3	3	2	3	3	2	4	2	3	3	2	2	2	3	3	2	7	7	7	6	6	7	6	7	6	5	5	2	4	6	2	5
124	4	4	4	4	4	2	3	4	4	3	5	3	4	5	5	2	2	2	2	1	3	1	2	2	2	4		2	2	2	3	2	1	6	5	6	7	3	4	6	5	7	6	6	4	3	5	1	4
125	4	4	4	4	4	4	4	3	3	3	3	3	4	5	5	2	2	2	3	2	3	2	2	3	2	3	3	2	2	2	2	2	2	6	6	6	7	1	2	6	2	7	1	1	6	1	1	1	2
126	4	4	3	4	4	4	4	4	4	4	4	4	4	4	4	2	3	2	2	2	2	2	2	2	2	3	2	2	2	2	2	2	2	6	6	6	6	3	4	6	6	6	3	4	4	4	6	6	6
127	5	3	4	5	3	4	5	2	3	5	5	5	5	4	5	4	2	2	2	2	2	3	3	4	1	3	2	3	1	3	2	3	2	4	5	1	5	6	5	7	4	7	7	7	7	1	7	1	3
128	5	5	4	4	5	4	5	5	5	4	5	4	4	5	4	2	2	2	2	2	3	1	1	2	1	4	4	2	2	2	2	2	2	4	6	5	6	2	2	7	6	7	4	5	6	2	6	2	5
129	4	4	4	3	4	4	4	4	4	4	4	4	4	4	4	3	3	3	2	2	2	3	2	2	2	4	4	3	3	2	3	3	1	6	6	6	6	6	6	6	6	6	6	5	5	6	6	2	4
130	4	5	3	4	4	4	3	3	4	3	4	2	5	4	4	3	3	3	2	2	3	2	2	4	1	4	3	3	2	3	3	3	2	4	4	3	5	1	1	5	3	4	4	3	4	2	3	1	3
131	4	4	4	4	4	4	4	4	4	4	4	4	4	4	4	2	3	2	2	2	3	1	1	3	1	4	3	2	2	2	2	2	1	6	7	6	5	5	6	6	6	5	6	5	5	4	3	1	4
132	4	4	3	4	4	2	4	4	4	4	4	4	4	5	4	2	2	2	2	2	2	2	3	3	2	3	3	3	3	2	4	3	3	5	7	3	7	5	1	4	7	4	7	7	4	4	6	6	6
133	5	4	4	4	5	3	4	4	4	4	4	4	4	5	5	1	1	1	3	1	4	1	1	3	2	4	4	2	3	2	2	2	1	4	6	4	7	3	4	6	5	7	4	5	6	3	4	1	4
134	4	4	4	4	4	4	5	3	3	4	5	4	5	4	4	2	3	2	3	1	3	2	1	3	1	4	3	3	2	2	3	3	2	4	2	1	6	2	1	6	2	4	1	1	7	1	6	4	1
135	2	3	3	3	2	3	2	3	3	3	4	3	3	4	4	3	2	2	2	2	2	3	1	2	1	3	3	3	2	2	2	2	2	7	7	7	4	6	6	4	6	6	6	7	4	6	7	6	6
136	3	3	2	4	2	4	2	2	2	2	2	2	4	2	4	2	2	2	2	2	2	2	2	2	2	4	3	2	2	2	2	2	2	6	6	6	6	2	4	6	5	6	2	2	3	3	6	2	2
137	4	4	4	4	4	4	4	4	4	4	4	4	4	4	4	3	3	2	2	2	2	2	2	2	2	3	2	2	2	2	2	3	2	6	6	6	6	4	6	6	6	4	3	5	4	4	5	4	4
138	3	3	2	2	4	2	3	3	3	3	3	2	3	4	3	2	2	1	3	2	3	1	1	3	1	4	3	3	2	2	3	3	2	7	7	6	6	1	6	4	6	3	3	4	3	6	5	1	7
139	5	4	4	4	4	4	4	4	4	4	4	4	4	4	4	2	2	2	3	2	3	2	2	2	2	3	3	3	3	3	3	3	3	6	6	6	6	5	6	6	6	4	6	6	4	4	4	3	6
140	4	4	4	4	4	4	4	4	4	4	4	3	4	4	4	2	2	2	3	2	3	2	2	3	2	3	3	3	2	2	3	2	1	6	5	5	4	5	5	5	5	4	3	6	3	4	5	4	6
141	3	4	3	3	3	3	3	4	3	4	4	3	4	4	4	3	2	2	2	2	3	2	2	2	1	4	4	2	3	2	2	2	2	6	6	7	7	2	5	5	5	6	4	4	1	5	5	1	4
142	3	3	2	3	4	2	2	3	3	3	4	2	3	5	3	2	2	2	2	2	3	2	2	2	1	4	3	3	2	3	2	3	1	5	6	7	4	1	4	4	3	4	4	2	2	2	2	1	3
143	4	4	4	4	4	4	4	3	4	4	4	4	4	4	4	3	3	3	2	3	2	3	3	4	1	3	3	2	2	3	3	2	2	6	6	6	4	4	4	3	6	3	5	6	3	3	3	4	2
144	3	3	2	2	3	3	3	3	3	3	4	3	4	4	4	3	3	3	2	2	2	2	2	3	2	3	3	3	2	3	2	3	3	7	7	7	6	4	7	6	6	5	7	7	6	6	5	6	6
145	4	5	4	5	5	5	5	3	4	5	5	5	5	5	4	2	2	1	3	2	4	1	2	3	1	4	3	2	1	1	2	2	1	2	3	4	6	1	1	7	2	6	1	2	6	1	3	1	1
146	4	4	4	4	5	3	2	3	4	4	4	3	5	5	5	2	2	3	2	2	3	2	2	4	1	3	4	2	2	3	3	3	2	7	7	7	7	5	6	7	6	7	7	7	4	3	7	7	3
147	4	4	3	3	5	3	4	4	4	3	4	3	4	4	4	2	2	2	2	2	3	2	2	3	2	4	2	2	2	2	2	2	2	5	5	5	3	1	3	5	3	5	4	4	4	3	3	3	3
148	3	4	3	3	4	3	3	3	3	3	3	3	4	4	3	2	2	2	3	2	3	2	2	3	2	4	3	2	2	2	2	2	2	4	6	7	7	7	6	4	7	1	7	7	3	7	7	1	7
149	4	4	4	4	4	4	4	3	3	4	4	4	4	4	4	3	3	3	2	2	2	2	2	2	1	4	3	4	2	2	3	3	2	2	3	7	6	6	4	6	3	6	6	6	4	2	6	1	4
150	5	4	3	4	4	4	4	4	4	4	3	3	4	4	4	3	2	2	2	1	3	1	1	4	2	3	3	3	3	2	3	3	2	7	7	7	7	1	7	6	7	7	6	7	1	7	7	1	6
151	3	3	3	3	4	3	4	3	3	3	4	3	4	4	3	3	3	3	2	2	3	2	2	3	1	3	3	3	3	2	3	3	2	4	5	5	5	3	4	4	5	5	2	4	5	2	4	3	4
152	3	3	3	4	4	3	3	4	4	4	4	3	4	4	4	2	1	2	3	1	3	1	2	1	1	4	3	2	3	2	2	2	2	3	3	3	6	3	3	6	3	6	2	2	7	1	4	3	1
153	5	5	3	4	4	2	4	4	3	4	5	4	4	4	4	2	2	4	2	1	2	2	1	3	1	4	4	3	3	2	2	2	2	6	6	7	7	5	6	6	7	6	6	7	4	3	6	5	7
154	4	4	4	4	4	3	3	5	4	3	5	3	5	5	5	1	1	1	4	1	4	1	1	4	1	4	4	1	1	1	3	2	2	7	6	6	7	1	6	7	7	6	1	1	6	1	7	1	1
155	5	4	4	4	4	4	4	4	4	4	4	4	4	4	4	3	3	3	1	3	2	3	3	4	2	3	3	3	3	4	2	2	3	6	6	6	5	5	5	5	5	5	6	5	3	3	4	4	5
156	5	5	5	5	5	5	5	5	5	5	5	5	5	5	5	1	1	1	4	1	4	1	1	1	1	4	4	1	1	1	3	3	1	6	7	7	1	1	1	7	7	7	1	1	4	4	7	1	3
157	5	5	5	5	5	5	5	5	5	5	5	5	5	5	5	3	3	2	2	3	2	2	2	4	1	4	4	4	4	1	2	3	2	7	7	7	7	1	7	7	7	7	1	1	4	3	7	1	1
158	4	4	4	4	4	4	3	4	4	3	4	3	4	4	4	3	3	3	2	2	2	3	2	4	2	3	3	3	3	3	3	3	3	6	5	1	6	1	1	7	3	7	3	3	6	2	6	3	5
159	5	4	4	3	5	5	5	4	4	3	4	3	4	5	5	3	2	2	3	2	2	3	1	3	2	4	3	4	3	4	3	3	2	6	7	6	7	7	5	5	5	6	4	6	4	4	7	5	6
160	5	5	5	5	4	4	2	2	3	2	5	3	4	4	3	4	4	4	1	3	1	4	2	4	1	4	2	3	3	4	4	3	3	6	7	5	6	6	6	7	7	7	7	7	4	5	4	1	3
161	4	4	4	4	5	3	3	4	4	3	4	3	4	4	4	2	2	2	3	2	3	2	2	2	2	3	3	2	2	2	2	2	2	4	4	4	6	2	1	4	3	4	1	1	5	1	3	1	2
162	3	4	3	3	3	3	4	4	3	3	5	4	4	4	3	3	3	3	2	2	2	2	2	2	1	4	2	2	3	3	2	2	2	6	6	6	6	6	6	7	6	4	6	2	4	3	2	2	3
163	3	5	4	5	5	5	5	5	3	5	5	5	5	5	5	1	1	1	2	1	2	1	1	3	1	1	3	1	1	1	1	3	1	4	4	6	7	4	5	5	4	4	6	1	1	4	1	4	4
164	4	4	4	4	5	4	4	4	5	3	5	3	4	4	4	3	3	4	2	1	2	1	2	4	1	3	3	4	2	3	3	3	2	1	3	3	7	1	1	5	1	5	1	3	5	2	2	2	1
165	4	5	4	3	4	4	4	5	5	4	4	3	4	4	4	1	1	1	3	1	3	1	1	2	1	4	4	2	2	2	2	2	2	3	6	2	7	1	1	5	3	7	1	1	4	1	3	2	2
166	4	4	3	3	5	3	3	3	4	3	4	2	3	4	3	2	3	2	2	2	2	2	2	3	2	3	3	2	2	2	2	2	2	7	7	7	6	5	7	4	7	5	6	1	1	5	4	3	7
167	4	4	2	3	4	3	3	4	4	3	4	3	3	4	4	2	3	2	2	2	3	2	2	3	1	4	3	3	2	2	3	2	2	4	4	4	4	4	4	4	4	4	4	4	4	4	4	4	4
168	5	4	3	4	4	4	4	4	4	4	4	3	4	4	4	2	2	2	3	2	3	2	2	3	2	3	3	3	3	2	3	3	2	6	6	6	6	4	6	6	6	6	5	6	4	5	6	6	6
169	4	4	4	4	4	4	4	4	4	4	4	4	5	4	4	3	3	3	2	3	2	3	2	3	1	2	2	2	2	2	2	2	2	6	6	7	6	4	5	5	5	5	5	3	4	5	4	3	5
170	4	4	4	4	4	4	4	4	4	4	4	4	4	4	4	3	3	4	1	3	1	3	3	3	2	3	3	2	3	3	3	3	3	7	7	7	6	6	7	6	7	6	7	7	3	7	5	5	7
171	4	4	4	4	4	4	4	4	4	3	4	2	4	3	3	2	2	2	2	2	3	3	2	2	2	2	2	2	2	2	2	2	2	4	4	3	3	4	4	4	3	3	4	4	4	3	3	3	4
172	4	4	5	4	5	4	5	4	4	4	4	4	4	4	4	1	1	1	3	1	3	1	1	2	1	4	4	3	1	1	3	2	1	2	2	1	6	1	1	6	2	7	1	1	6	2	3	1	1
173	2	4	2	4	4	4	2	1	2	3	4	3	3	2	3	3	3	2	2	2	3	3	3	4	2	4	2	3	3	2	3	3	2	3	4	4	5	1	1	4	3	3	6	1	3	2	3	6	1
174	5	4	3	4	3	4	3	3	3	5	4	4	5	4	5	3	3	3	2	2	3	2	2	3	1	4	4	4	2	2	3	3	2	6	6	7	7	4	5	5	5	6	6	6	4	4	5	1	6
175	3	4	4	4	5	4	4	5	4	4	5	4	5	5	5	2	2	2	2	2	3	2	2	3	2	3	3	2	2	2	3	3	2	4	4	4	5	3	2	7	4	7	1	2	6	2	3	2	3
176	4	5	3	3	5	4	5	4	4	4	5	3	4	5	5	3	3	3	2	2	2	2	2	3	1	4	4	3	2	2	3	2	2	6	7	7	7	5	6	7	6	5	3	1	1	1	5	6	6
177	3	3	3	3	3	2	3	4	3	3	3	3	3	4	3	3	3	3	2	3	2	3	3	3	2	3	2	3	3	3	3	3	3	6	6	6	5	5	6	5	6	5	6	6	4	5	5	4	5
178	4	4	4	4	4	4	4	4	4	4	4	4	4	4	4	2	2	3	2	1	1	1	1	2	1	4	4	2	1	3	3	3	3	4	4	4	7	1	1	6	x	4	1	1	5	1	1	3	1
179	4	3	4	4	4	4	4	4	4	4	4	4	4	4	4	2	2	2	3	2	3	2	2	3	1	4	3	3	1	1	2	3	2	6	6	2	6	3	2	7	5	6	3	4	6	3	4	4	4
180	4	4	4	3	4	4	4	4	4	4	4	3	4	4	4	3	3	2	3	2	3	2	1	3	1	4	3	2	2	2	3	3	2	6	7	7	7	5	5	7	7	1	7	7	6	5	6	1	4
181	4	4	2	4	4	5	5	5	5	4	4	4	4	5	4	3	3	2	2	1	3	1	1	2	1	4	4	2	1	1	1	1	1	6	6	6	7	5	3	6	5	6	2	2	4	2	4	2	3
182	4	4	4	4	4	3	4	5	4	4	5	5	4	5	4	1	1	2	3	1	3	2	1	3	1	4	4	3	3	1	2	2	1	6	6	3	6	3	4	7	4	7	2	4	6	3	6	1	4
183	4	4	4	4	4	3	5	4	5	3	4	3	4	5	4	2	3	3	3	2	3	1	2	2	1	3	3	1	1	3	2	2	2	3	3	4	6	2	2	6	2	6	2	3	6	1	4	2	2
184	3	4	4	3	4	3	3	3	3	3	3	2	4	4	3	3	4	4	1	4	2	2	2	4	1	3	3	3	3	2	3	2	2	5	5	6	7	5	5	7	5	6	6	1	4	3	5	4	4
185	4	4	4	4	4	4	4	4	4	4	4	4	4	4	4	2	2	2	3	2	3	2	2	2	1	4	3	2	2	2	2	2	2	4	4	4	6	1	1	6	2	6	1	2	4	3	4	2	2
186	4	4	4	4	4	4	4	4	4	4	4	3	4	4	4	2	2	1	3	1	3	1	1	3	1	4	4	2	1	2	3	1	1	4	4	3	5	2	2	6	2	6	1	1	4	1	5	2	2
187	3	3	3	3	4	3	3	4	3	3	4	3	3	4	3	2	2	2	3	2	2	3	2	2	2	3	3	2	2	3	2	2	2	4	6	5	4	5	4	4	4	5	4	4	5	4	4	5	4
188	5	5	5	5	5	5	5	5	5	5	5	5	5	5	5	1	1	1	3	1	3	1	1	1	1	4	3	1	1	1	2	1	1	1	1	1	6	1	1	1	1	6	6	1	6	1	1	1	1
189	4	4	3	4	5	5	5	5	5	4	5	4	5	5	5	1	1	1	3	1	3	1	1	2	1	4	3	2	2	2	2	3	2	4	6	6	6	1	3	6	6	6	1	4	6	3	1	1	1
190	4	4	3	4	4	4	4	4	4	4	4	3	4	4	4	2	2	2	3	2	3	2	2	3	1	3	3	3	2	3	3	3	2	4	6	3	7	3	3	7	4	6	3	4	4	4	4	1	3
191	4	4	4	4	4	4	4	4	4	4	4	4	4	4	4	3	3	2	2	2	3	2	2	4	2	4	4	3	2	2	3	3	2	4	5	4	7	1	7	6	4	6	5	5	4	4	5	5	5
192	4	5	4	4	4	4	5	5	4	4	5	5	5	4	4	3	4	3	2	2	2	1	1	3	1	3	3	3	2	2	2	3	2	6	6	6	7	3	2	6	3	6	4	4	5	3	4	2	4
193	4	4	3	3	4	2	3	3	4	3	4	2	3	4	4	3	3	3	2	3	2	3	3	3	2	3	3	3	3	3	3	3	3	7	7	7	6	6	7	5	7	4	7	7	4	3	7	1	7
194	5	5	3	4	4	4	3	3	4	4	5	3	4	5	4	3	4	3	1	3	2	2	2	4	2	3	3	2	2	3	3	3	2	4	4	4	7	4	4	7	4	7	2	2	4	3	7	1	4
195	4	4	4	4	4	4	4	4	4	4	4	4	4	4	4	1	2	1	4	1	2	1	1	1	1	4	4	3	2	3	3	2	1	5	6	7	6	6	3	5	5	6	6	6	5	4	5	5	4
196	4	4	4	4	4	4	4	4	4	4	4	4	4	4	4	2	2	2	3	1	3	1	1	3	1	3	4	2	2	1	1	1	1	4	4	4	4	3	4	4	4	4	4	4	5	3	3	2	2
197	4	4	4	4	4	3	4	4	4	4	4	4	4	4	4	2	2	3	2	2	2	2	2	2	2	3	3	2	2	2	2	2	2	4	4	4	6	1	1	6	3	4	2	2	4	3	4	2	4
198	4	4	4	3	4	4	4	4	4	4	4	2	4	4	4	2	2	2	3	2	2	2	1	2	4	1	3	2	2	2	2	2	2	4	4	3	5	4	4	4	4	3	3	3	4	3	4	3	3
199	4	5	3	4	4	2	5	5	4	3	4	3	5	4	4	3	3	3	2	2	2	3	2	3	1	3	3	2	1	1	2	1	2	6	6	5	5	4	3	3	5	3	5	5	3	1	1	4	5
200	4	4	3	3	4	4	4	2	4	4	4	3	3	3	3	2	2	2	3	2	3	3	3	3	1	3	4	2	2	2	3	2	2	5	7	7	4	5	5	5	6	5	6	7	3	4	5	5	5
201	4	4	4	4	4	4	3	2	4	4	4	3	4	5	5	3	3	2	2	2	3	2	1	1	1	4	4	2	2	2	3	2	1	5	4	6	7	2	3	6	3	6	2	1	5	1	1	2	3
202	3	3	4	4	3	2	3	3	3	4	3	2	3	4	3	2	3	3	3	3	3	1	1	1	3	3	2	2	3	3	3	3	3	3	6	6	6	6	4	5	5	4	5	5	5	4	4	4	5
203	5	5	2	4	4	4	4	4	4	4	5	2	4	4	4	2	2	3	2	1	3	2	3	4	1	4	4	3	1	1	4	3	2	5	4	3	7	1	1	1	5	7	1	1	3	1	6	2	1
204	4	4	5	4	4	4	4	3	3	4	3	4	4	4	4	3	3	3	2	2	3	3	2	1	1	4	4	4	4	3	3	3	2	6	7	6	6	5	3	6	6	4	4	6	6	4	6	3	4
205	4	4	3	2	4	2	4	3	4	3	3	3	4	4	4	1	1	1	2	2	3	2	1	3	1	3	3	2	1	2	2	3	2	6	6	6	6	6	6	6	6	5	4	5	4	3	4	4	2
206	4	4	3	3	3	2	3	3	3	3	3	3	4	3	4	3	2	3	2	2	3	1	2	3	1	3	3	2	2	2	2	2	2	4	4	4	7	5	1	6	3	4	4	1	6	1	4	1	1
207	4	4	3	4	3	4	4	3	4	3	4	3	5	4	4	1	1	2	3	1	3	1	1	3	1	4	4	3	1	1	3	2	1	6	7	5	6	5	4	5	4	4	5	4	5	4	4	1	4
208	4	5	4	4	5	4	4	5	4	4	4	3	4	4	5	2	3	2	2	2	3	1	2	3	1	4	4	3	3	3	3	3	1	4	6	5	7	2	1	7	5	6	1	1	5	1	4	1	2
209	1	5	2	3	4	4	4	3	4	4	5	2	4	5	4	3	4	4	1	2	3	2	2	4	2	3	4	4	4	2	3	3	2	5	5	7	7	6	7	6	6	4	4	3	2	3	3	7	7
210	4	4	4	2	5	4	4	4	4	4	4	2	4	4	5	2	1	1	3	1	4	1	1	2	1	3	4	3	3	1	1	3	1	5	6	7	6	1	2	3	6	6	3	4	6	3	4	1	4
211	2	3	2	2	4	2	2	3	4	3	5	3	4	4	4	2	3	2	2	3	2	3	1	3	1	4	4	3	3	3	2	2	2	3	7	7	7	4	4	6	6	3	4	4	1	1	4	3	6
212	4	4	4	4	4	4	5	4	4	4	4	4	4	4	4	2	2	1	3	2	3	1	1	3	2	4	4	2	1	1	3	3	1	6	6	6	7	1	4	6	4	6	1	1	4	3	3	1	1
213	4	4	3	3	4	5	4	4	4	4	4	4	4	4	4	2	2	2	2	2	2	2	2	3	1	4	4	3	3	2	2	3	2	6	6	6	6	1	4	6	6	5	4	4	4	2	6	1	3
214	4	4	2	4	4	4	4	4	4	4	5	4	5	4	4	2	3	3	2	2	3	2	2	3	2	3	3	3	2	3	3	3	2	4	7	7	7	7	5	5	5	7	6	6	4	5	3	4	6
215	5	5	5	4	5	4	5	4	4	3	4	3	4	4	4	2	2	2	2	1	2	2	2	3	2	3	3	x	2	2	2	2	2	4	4	3	7	4	1	7	3	6	1	1	6	2	5	1	2
216	4	4	3	3	4	2	3	3	3	3	4	3	4	4	4	2	2	2	2	2	3	2	2	2	2	3	3	3	2	2	3	3	2	6	6	5	7	4	4	6	6	6	4	4	4	4	4	4	4
217	3	3	3	3	3	2	3	3	3	3	3	3	3	3	3	3	3	3	2	2	2	2	2	2	1	4	3	3	1	2	2	3	2	6	6	6	5	4	5	5	5	3	5	6	3	4	4	3	6
218	3	5	2	4	4	3	3	3	3	4	4	3	5	4	4	1	1	1	3	1	3	x	1	3	1	4	4	1	1	2	2	1	1	5	6	1	7	1	4	6	1	4	1	1	4	1	4	1	1
219	5	5	3	4	4	3	3	3	3	3	4	3	4	4	3	2	2	2	3	2	3	2	1	2	1	4	3	2	2	2	2	3	2	7	6	7	6	5	5	4	6	4	5	5	4	5	5	4	4
220	4	5	3	4	4	4	3	3	4	4	4	4	5	4	4	2	2	3	2	2	3	2	2	3	2	3	3	2	2	2	3	2	2	4	4	4	7	1	1	7	3	4	2	1	4	2	4	1	2
221	2	3	4	3	3	5	2	5	4	3	4	3	2	5	4	1	1	2	1	1	3	1	2	3	2	4	4	3	4	3	3	2	1	4	5	4	3	4	4	3	5	6	4	4	4	3	7	6	5
222	4	4	4	2	4	4	4	4	4	4	4	3	4	5	4	1	1	1	4	1	3	1	1	3	1	4	4	4	1	1	1	1	2	5	5	6	6	1	3	6	4	6	2	2	5	4	3	2	4
223	5	4	4	4	5	5	4	4	5	4	4	4	4	4	4	3	2	2	2	2	2	2	1	3	1	3	3	2	2	2	2	2	2	4	4	4	7	6	3	6	3	6	5	4	6	2	5	4	3
224	4	4	4	3	4	4	4	4	4	4	4	3	4	4	4	2	2	2	2	2	3	2	2	2	2	3	3	3	3	2	2	2	2	4	4	4	6	3	3	6	4	6	6	6	4	3	4	1	3
225	4	4	4	4	4	3	5	5	4	3	4	3	3	5	4	2	2	2	3	2	3	2	2	4	1	4	4	3	3	3	3	1	1	6	6	4	4	2	1	6	4	7	1	1	6	1	2	3	1
226	5	4	3	4	5	3	3	4	4	4	4	3	4	5	4	3	3	3	2	3	2	3	3	4	2	4	4	4	1	3	3	3	3	6	6	4	6	4	3	6	6	4	5	6	4	2	2	2	3
227	4	4	4	4	4	4	4	3	4	4	4	4	4	4	4	3	2	2	2	2	3	2	1	2	1	4	3	3	2	2	3	3	2	4	5	5	6	5	1	6	3	6	5	3	5	2	3	1	3
228	4	4	4	4	4	3	4	3	3	4	3	3	3	4	4	2	3	3	2	2	3	2	2	2	2	4	3	2	2	2	3	2	2	6	6	6	6	5	5	6	6	5	5	6	4	4	5	5	5
229	3	4	3	3	3	2	3	3	3	3	3	3	3	3	3	3	3	2	2	3	3	3	2	4	1	3	3	3	2	2	3	2	2	6	7	6	5	4	4	4	6	5	4	1	1	1	4	4	6
230	3	4	3	3	4	3	3	3	3	3	4	3	3	4	4	3	3	3	2	2	3	2	2	3	1	4	4	3	2	3	2	2	1	7	7	7	7	4	7	6	7	7	6	4	4	6	3	1	6
231	5	4	3	4	4	4	4	3	3	3	4	3	4	5	4	2	2	2	3	2	2	3	1	3	1	4	3	3	2	2	2	2	2	6	6	6	6	4	6	7	6	5	7	6	4	3	3	1	5
232	4	5	4	4	5	4	4	4	4	4	4	3	5	4	3	2	2	2	2	2	2	2	2	3	2	4	4	2	3	2	4	3	2	4	4	3	7	2	1	6	4	6	5	5	6	3	4	1	1
233	4	4	4	3	4	4	3	3	2	4	4	3	4	4	4	3	3	3	2	2	2	2	2	3	1	4	2	3	2	2	2	3	2	6	6	6	6	6	6	6	6	6	7	7	4	3	5	6	5
234	3	4	3	3	5	3	4	5	5	5	5	4	3	5	5	3	3	3	2	1	2	3	1	4	1	4	4	3	1	2	3	3	1	6	6	6	7	1	1	7	6	7	6	7	6	3	6	3	2
235	5	4	3	4	4	4	4	4	4	4	5	4	4	4	4	2	2	2	2	2	3	2	1	3	2	4	4	2	2	2	3	2	1	6	6	6	6	4	5	7	6	4	1	3	4	3	6	1	4
236	4	4	2	3	3	2	3	3	2	2	3	2	3	3	3	2	2	2	3	2	3	2	2	3	2	3	2	2	2	3	2	2	2	7	7	6	7	5	5	6	7	6	7	7	4	4	6	5	6
237	4	4	3	4	5	4	3	3	4	4	5	3	4	5	4	3	3	3	2	3	3	2	1	3	1	4	4	3	1	2	3	3	2	4	5	6	6	1	2	4	2	4	1	1	4	1	4	1	1
238	4	4	4	3	5	4	3	4	4	4	4	4	4	4	4	2	2	2	3	2	3	1	1	2	1	4	4	2	3	2	3	2	2	5	6	6	7	1	3	7	6	7	1	1	5	1	7	1	5
239	3	3	3	3	4	4	4	4	4	4	4	4	5	5	3	3	3	2	3	2	3	2	2	3	1	4	3	3	2	3	3	3	2	6	6	6	7	2	4	7	5	6	6	4	5	3	6	3	5
240	4	4	4	4	4	4	4	4	4	4	4	4	4	4	4	2	2	2	3	2	3	2	2	3	2	3	3	2	2	2	3	3	2	7	7	6	6	1	6	6	6	6	5	4	5	5	5	4	5
241	3	4	3	2	5	3	4	2	3	2	4	2	2	5	4	2	1	1	2	2	2	1	1	3	1	4	3	3	2	2	4	2	2	4	5	3	6	1	4	6	1	2	3	2	1	1	1	1	3
242	2	3	3	3	3	2	3	3	3	4	2	3	4	3	3	3	3	1	1	1	3	1	1	1	1	4	3	3	2	2	2	3	2	6	6	1	1	1	2	2	2	2	2	2	1	2	3	6	2
243	4	4	4	4	4	4	4	3	4	4	4	4	4	4	4	2	2	2	3	2	3	2	2	2	2	3	3	2	2	2	2	2	2	5	5	5	6	1	3	6	5	6	1	1	4	2	5	4	3
244	4	4	4	4	4	4	4	4	4	4	4	4	4	4	4	2	2	2	2	2	3	2	2	3	2	3	3	3	3	3	3	3	2	6	6	6	3	2	6	5	5	4	6	6	4	5	5	2	5
245	4	4	4	4	5	4	4	4	4	4	5	3	4	4	4	3	2	3	2	1	2	1	1	2	1	3	4	3	2	2	2	2	3	5	7	4	5	3	2	7	3	6	3	1	6	1	6	1	1
246	4	4	4	4	5	3	3	4	4	4	4	3	4	4	4	2	2	2	3	2	3	2	2	3	1	4	4	3	1	2	3	3	2	6	7	7	6	3	3	6	6	6	2	5	7	5	6	1	3
247	4	4	3	3	4	2	3	3	4	3	4	3	4	4	4	2	2	2	3	1	4	2	1	3	1	4	4	2	2	2	2	3	2	5	5	5	7	1	3	6	4	6	2	4	3	3	4	2	3
248	4	4	2	2	4	2	4	3	3	4	5	4	4	4	3	2	2	2	2	1	2	2	1	3	1	4	4	3	2	2	2	2	2	5	6	5	6	3	2	4	6	4	3	3	2	4	7	3	4
249	4	4	4	4	4	4	4	3	4	4	4	3	4	4	4	3	3	3	2	3	2	1	1	3	1	3	3	3	2	2	3	1	1	6	6	6	6	3	2	3	5	5	5	4	3	3	5	2	3
250	4	4	3	3	3	2	4	3	4	3	4	4	5	4	4	3	3	2	2	3	3	1	1	2	1	3	3	3	2	2	3	2	2	6	6	6	7	3	4	6	6	5	2	6	4	4	6	3	6
251	4	4	4	4	4	4	4	4	4	4	4	4	4	4	4	2	2	2	2	2	2	2	2	2	2	3	3	3	3	3	2	2	2	7	7	7	6	1	4	6	6	6	2	3	4	5	6	1	5
252	5	4	5	5	5	4	5	5	5	5	5	4	5	5	5	2	2	1	3	1	3	1	1	2	1	4	4	2	2	2	3	2	1	6	5	6	7	1	3	6	6	5	5	5	4	3	5	1	3
253	4	4	4	2	4	5	5	5	4	4	4	2	3	4	4	3	2	2	2	1	2	1	1	4	1	4	3	2	2	3	3	3	3	4	3	3	6	2	1	6	2	7	2	1	4	1	3	2	2
254	5	5	3	4	5	4	4	3	4	4	4	4	4	4	4	3	2	2	3	1	2	1	1	3	1	4	3	3	2	3	3	2	1	7	7	7	7	5	6	6	6	6	6	6	3	5	4	1	7
255	3	4	3	4	4	3	4	3	3	3	4	3	4	4	3	3	3	3	2	3	2	2	3	4	2	3	3	3	3	3	3	3	3	4	4	7	6	6	5	6	2	2	4	5	4	3	3	3	3
256	4	5	3	4	5	3	4	4	5	3	5	3	4	5	5	3	3	3	3	3	2	1	1	2	1	4	4	3	3	3	3	3	3	4	6	4	7	2	4	7	6	7	1	1	6	3	6	2	3
257	4	3	3	3	4	3	3	4	4	3	4	3	3	4	4	3	3	3	2	2	2	2	2	4	2	3	3	2	3	2	3	3	2	6	6	6	6	4	3	4	4	4	5	5	4	3	6	4	4
258	4	4	4	4	4	4	3	4	4	4	4	4	4	4	4	2	2	2	3	2	3	2	2	3	2	3	3	3	2	3	2	2	2	7	7	7	7	4	6	5	6	4	6	6	4	5	4	5	6
259	5	5	4	3	5	5	5	4	5	4	5	3	4	5	5	1	1	2	2	1	2	1	1	2	1	4	4	3	2	3	3	4	2	5	4	6	7	2	2	6	4	4	4	5	6	4	6	2	3
260	3	4	3	4	4	3	4	3	4	4	4	3	4	4	3	2	2	2	2	2	3	2	2	2	1	4	4	3	1	2	3	1	1	3	3	4	6	4	4	6	4	4	4	4	3	3	4	3	4
261	5	5	5	4	5	4	5	5	5	5	5	4	5	5	4	2	1	1	3	2	3	2	2	3	1	4	4	3	2	3	3	2	2	6	6	6	6	6	6	6	6	6	5	6	5	3	4	5	6
262	4	4	4	4	4	3	4	4	3	4	4	3	3	4	4	3	3	3	4	2	3	2	2	4	2	3	3	3	2	3	3	2	3	4	4	4	7	4	1	7	3	7	3	3	6	3	4	3	1
263	4	3	3	3	3	3	2	2	3	3	2	3	3	3	3	2	3	3	3	3	3	2	3	4	3	3	3	2	2	3	3	2	2	5	5	6	6	4	4	4	4	4	4	4	4	4	6	5	5
264	5	5	3	4	5	3	3	4	4	4	5	4	4	5	5	2	2	2	3	2	3	2	1	4	1	4	3	3	2	3	3	3	2	5	7	5	5	1	3	5	3	5	3	5	4	3	4	3	4
265	2	3	3	4	3	4	3	3	4	4	4	4	4	4	4	2	3	2	2	3	2	2	2	2	1	3	3	3	2	2	2	2	2	6	5	6	6	4	4	5	4	4	4	3	4	3	3	3	3
266	4	4	4	4	4	3	3	3	4	4	4	4	4	4	4	3	2	2	2	2	3	2	2	2	2	3	3	2	2	2	2	2	2	6	6	6	x	3	5	5	6	6	6	6	6	6	6	6	6
267	4	4	4	4	4	4	4	3	4	4	4	3	4	4	4	3	3	3	2	2	2	2	2	3	2	3	3	3	2	3	3	3	3	5	6	5	5	4	5	5	5	5	6	5	5	4	5	3	5
268	5	4	3	4	5	4	4	4	5	4	5	4	5	5	5	3	3	2	2	1	3	1	1	3	1	4	4	3	2	2	2	2	2	7	6	7	7	1	2	6	6	6	5	4	5	3	6	2	5
269	3	3	2	3	4	3	3	3	3	3	3	3	3	3	3	4	4	3	3	3	2	2	3	4	2	3	3	3	3	4	2	3	3	7	7	7	6	5	7	6	7	4	6	1	1	7	7	5	7
270
[truncated: 22 more columns]
